# Supplementary material for: Efficacy and Safety of the Genistein Nutraceutical Product Containing Vitamin E, Vitamin B3, and Ceramide on Skin Health in Postmenopausal Women: A Randomized, Double-Blind, Placebo-Controlled Clinical Trial
Source: J Clin Med. 2023 Feb 7;12(4):1326. doi: 10.3390/jcm12041326 (PMC9963595; doi:10.3390/jcm12041326)
Supplement: Supplementary file 1 [file jcm-12-01326-s001.zip]

Archive with 1 entries (1 files):
- jcm-2188971-supplementary.pdf
